# Supplementary material for: Comorbidities of nontuberculous mycobacteria infection in Korean adults: results from the National Health Insurance Service–National Sample Cohort (NHIS–NSC) database
Source: BMC Pulm Med. 2022 Jul 23;22:283. doi: 10.1186/s12890-022-02075-y (PMC9308178; doi:10.1186/s12890-022-02075-y)
Supplement: Supplementary file 1 — Additional file 1: Table S1. Comorbidities of nontuberculous mycobacteria infection according to age group (20-39 years old). Table S2. Comorbidities of nontuberculous mycobacteria infection according to age group (40-59 years old). Table S3. Comorbidities of nontuberculous mycobacteria infection according to age group (60-79 years old). Table S4. Comorbidities of nontuberculous mycobacterial infection according to age group (80-89 years old) [file 12890_2022_2075_MOESM1_ESM.zip]

Archive with 4 entries (4 files):
- Additional File 1.docx
- Additional File 2.docx
- Additional File 3.docx
- Additional File 4.docx
